# Supplementary material for: Accelerated biological aging and risk of depression and anxiety: evidence from 424,299 UK Biobank participants
Source: Nat Commun. 2023 Apr 20;14:2277. doi: 10.1038/s41467-023-38013-7 (PMC10119095; doi:10.1038/s41467-023-38013-7)
Supplement: Supplementary file 3 — Source data [file 41467_2023_38013_MOESM3_ESM.xlsx]

## Sheet: Figure1a
KDM-BA acceleration (per SD)	Point Estimation	Lower confidence limits	Upper confidence limits
-3	-0.0164	-0.0524586	0.0196586
-2.97	-0.0169286	-0.0525592	0.0187019
-2.94	-0.0174572	-0.0526599	0.0177454
-2.91	-0.0179859	-0.0527607	0.016789
-2.88	-0.0185145	-0.0528617	0.0158328
-2.85	-0.0190431	-0.0529629	0.0148767
-2.82	-0.0195717	-0.0530643	0.0139208
-2.79	-0.0201003	-0.0531658	0.0129651
-2.76	-0.0206289	-0.0532675	0.0120096
-2.73	-0.0211576	-0.0533694	0.0110542
-2.7	-0.0216862	-0.0534714	0.0100991
-2.67	-0.0222148	-0.0535737	0.00914415
-2.64	-0.0227434	-0.0536762	0.00818943
-2.61	-0.023272	-0.053779	0.00723492
-2.58	-0.0238006	-0.0538819	0.00628064
-2.55	-0.0243292	-0.0539851	0.00532661
-2.52	-0.0248579	-0.0540886	0.00437283
-2.49	-0.0253865	-0.0541923	0.00341932
-2.46	-0.0259151	-0.0542963	0.00246608
-2.43	-0.0264437	-0.0544005	0.00151312
-2.4	-0.0269723	-0.0545051	0.000560473
-2.37	-0.0275009	-0.05461	-0.000391861
-2.34	-0.0280296	-0.0547152	-0.00134387
-2.31	-0.0285582	-0.0548208	-0.00229552
-2.28	-0.0290868	-0.0549268	-0.00324682
-2.25	-0.0296154	-0.0550331	-0.00419773
-2.22	-0.030144	-0.0551398	-0.00514824
-2.19	-0.0306726	-0.0552469	-0.00609833
-2.16	-0.0312012	-0.0553545	-0.00704797
-2.13	-0.0317299	-0.0554626	-0.00799715
-2.1	-0.0322585	-0.0555711	-0.00894583
-2.07	-0.0327871	-0.0556802	-0.009894
-2.04	-0.0333157	-0.0557898	-0.0108416
-2.01	-0.0338443	-0.0559	-0.0117886
-1.98	-0.0343729	-0.0560108	-0.0127351
-1.95	-0.0349016	-0.0561223	-0.0136808
-1.92	-0.0354301	-0.0562344	-0.0146259
-1.89	-0.0359578	-0.0563464	-0.0155692
-1.86	-0.0364832	-0.0564571	-0.0165092
-1.83	-0.0370046	-0.0565649	-0.0174442
-1.8	-0.0375205	-0.0566686	-0.0183723
-1.77	-0.0380294	-0.0567668	-0.019292
-1.74	-0.0385297	-0.056858	-0.0202014
-1.71	-0.0390199	-0.056941	-0.0210989
-1.68	-0.0394985	-0.0570142	-0.0219828
-1.65	-0.0399638	-0.0570764	-0.0228513
-1.62	-0.0404145	-0.0571261	-0.0237028
-1.59	-0.0408488	-0.057162	-0.0245355
-1.56	-0.0412652	-0.0571827	-0.0253478
-1.53	-0.0416623	-0.0571867	-0.0261379
-1.5	-0.0420385	-0.0571727	-0.0269043
-1.47	-0.0423921	-0.0571392	-0.0276451
-1.44	-0.0427218	-0.0570849	-0.0283587
-1.41	-0.0430259	-0.0570084	-0.0290434
-1.38	-0.0433029	-0.0569082	-0.0296975
-1.35	-0.0435512	-0.0567829	-0.0303194
-1.32	-0.0437693	-0.0566311	-0.0309075
-1.29	-0.0439556	-0.0564513	-0.0314599
-1.26	-0.0441087	-0.0562421	-0.0319752
-1.23	-0.0442269	-0.0560021	-0.0324517
-1.2	-0.0443087	-0.0557298	-0.0328876
-1.17	-0.0443526	-0.0554237	-0.0332815
-1.14	-0.044357	-0.0550825	-0.0336316
-1.11	-0.0443204	-0.0547045	-0.0339363
-1.08	-0.0442412	-0.0542883	-0.0341942
-1.05	-0.0441179	-0.0538323	-0.0344035
-1.02	-0.043949	-0.0533352	-0.0345627
-0.99	-0.0437328	-0.0527954	-0.0346702
-0.96	-0.0434679	-0.0522112	-0.0347245
-0.93	-0.0431526	-0.0515812	-0.0347241
-0.9	-0.0427856	-0.0509038	-0.0346674
-0.87	-0.0423651	-0.0501774	-0.0345528
-0.84	-0.0418897	-0.0494005	-0.034379
-0.81	-0.0413579	-0.0485713	-0.0341445
-0.78	-0.040768	-0.0476883	-0.0338477
-0.75	-0.0401185	-0.0467498	-0.0334872
-0.72	-0.0394079	-0.0457541	-0.0330617
-0.69	-0.0386347	-0.0446996	-0.0325698
-0.66	-0.0377972	-0.0435845	-0.0320099
-0.63	-0.036894	-0.0424071	-0.0313809
-0.6	-0.0359235	-0.0411657	-0.0306813
-0.57	-0.0348841	-0.0398584	-0.0299098
-0.54	-0.0337744	-0.0384835	-0.0290652
-0.51	-0.0325927	-0.0370392	-0.0281462
-0.48	-0.0313375	-0.0355236	-0.0271515
-0.45	-0.0300073	-0.0339348	-0.0260798
-0.42	-0.0286006	-0.0322711	-0.0249301
-0.39	-0.0271157	-0.0305303	-0.023701
-0.36	-0.0255511	-0.0287107	-0.0223915
-0.33	-0.0239054	-0.0268103	-0.0210004
-0.3	-0.0221768	-0.0248271	-0.0195265
-0.27	-0.020364	-0.0227592	-0.0179688
-0.24	-0.0184653	-0.0206045	-0.0163262
-0.21	-0.0164793	-0.0183611	-0.0145975
-0.18	-0.0144043	-0.0160268	-0.0127817
-0.15	-0.0122388	-0.0135998	-0.0108778
-0.12	-0.00998127	-0.0110778	-0.00888473
-0.09	-0.00763018	-0.00845894	-0.00680142
-0.06	-0.00518397	-0.00574106	-0.00462688
-0.03	-0.00264109	-0.0029221	-0.00236008
-4.91274e-15	-4.38817e-16	-4.8517e-16	-3.92464e-16
0.03	0.00274085	0.00245437	0.00302733
0.06	0.005583	0.00500403	0.00616197
0.09	0.008528	0.00765001	0.00940599
0.12	0.0115774	0.0103933	0.0127615
0.15	0.0147327	0.013235	0.0162305
0.18	0.0179956	0.016176	0.0198151
0.21	0.0213674	0.0192174	0.0235175
0.24	0.0248498	0.0223602	0.0273395
0.27	0.0284444	0.0256054	0.0312834
0.3	0.0321526	0.0289542	0.035351
0.33	0.0359754	0.0324069	0.0395439
0.36	0.0399101	0.0359608	0.0438594
0.39	0.0439529	0.039612	0.0482937
0.42	0.0480998	0.0433569	0.0528428
0.45	0.0523471	0.0471916	0.0575027
0.48	0.0566909	0.0511124	0.0622694
0.51	0.0611273	0.0551157	0.0671389
0.54	0.0656525	0.0591979	0.0721071
0.57	0.0702626	0.0633554	0.0771698
0.6	0.0749537	0.0675846	0.0823228
0.63	0.079722	0.0718819	0.0875622
0.66	0.0845637	0.0762439	0.0928835
0.69	0.0894749	0.0806671	0.0982826
0.72	0.0944516	0.0851479	0.103755
0.75	0.0994902	0.0896828	0.109297
0.78	0.104587	0.0942685	0.114905
0.81	0.109737	0.0989014	0.120573
0.84	0.114938	0.103578	0.126297
0.87	0.120185	0.108295	0.132074
0.9	0.125474	0.113049	0.137899
0.93	0.130802	0.117837	0.143767
0.96	0.136165	0.122655	0.149675
0.99	0.141559	0.1275	0.155618
1.02	0.14698	0.132367	0.161592
1.05	0.152424	0.137255	0.167592
1.08	0.157887	0.14216	0.173614
1.11	0.163366	0.147077	0.179654
1.14	0.168856	0.152005	0.185707
1.17	0.174354	0.156939	0.19177
1.2	0.179856	0.161875	0.197837
1.23	0.185359	0.166812	0.203905
1.26	0.190861	0.171749	0.209974
1.29	0.196364	0.176685	0.216043
1.32	0.201867	0.181621	0.222112
1.35	0.207369	0.186557	0.228182
1.38	0.212872	0.191493	0.234252
1.41	0.218375	0.196428	0.240322
1.44	0.223877	0.201363	0.246392
1.47	0.22938	0.206298	0.252462
1.5	0.234883	0.211233	0.258533
1.53	0.240385	0.216167	0.264604
1.56	0.245888	0.221102	0.270674
1.59	0.251391	0.226036	0.276746
1.62	0.256893	0.23097	0.282817
1.65	0.262396	0.235904	0.288888
1.68	0.267899	0.240838	0.29496
1.71	0.273401	0.245772	0.301031
1.74	0.278904	0.250705	0.307103
1.77	0.284407	0.255639	0.313175
1.8	0.289909	0.260572	0.319246
1.83	0.295412	0.265506	0.325318
1.86	0.300915	0.270439	0.331391
1.89	0.306417	0.275372	0.337463
1.92	0.31192	0.280305	0.343535
1.95	0.317423	0.285239	0.349607
1.98	0.322925	0.290171	0.355679
2.01	0.328428	0.295104	0.361752
2.04	0.333931	0.300037	0.367824
2.07	0.339433	0.30497	0.373897
2.1	0.344936	0.309903	0.379969
2.13	0.350439	0.314836	0.386042
2.16	0.355941	0.319768	0.392115
2.19	0.361444	0.324701	0.398187
2.22	0.366947	0.329633	0.40426
2.25	0.372449	0.334566	0.410333
2.28	0.377952	0.339498	0.416406
2.31	0.383455	0.344431	0.422479
2.34	0.388957	0.349363	0.428552
2.37	0.39446	0.354296	0.434625
2.4	0.399963	0.359228	0.440698
2.43	0.405465	0.36416	0.446771
2.46	0.410968	0.369093	0.452844
2.49	0.416471	0.374025	0.458917
2.52	0.421973	0.378957	0.46499
2.55	0.427476	0.383889	0.471063
2.58	0.432979	0.388821	0.477136
2.61	0.438481	0.393754	0.483209
2.64	0.443984	0.398686	0.489283
2.67	0.449487	0.403618	0.495356
2.7	0.454989	0.40855	0.501429
2.73	0.460492	0.413482	0.507502
2.76	0.465995	0.418414	0.513576
2.79	0.471497	0.423346	0.519649
2.82	0.477	0.428278	0.525722
2.85	0.482503	0.43321	0.531796
2.88	0.488005	0.438142	0.537869
2.91	0.493508	0.443074	0.543943
2.94	0.499011	0.448006	0.550016
2.97	0.504513	0.452937	0.556089
3	0.510016	0.457869	0.562163

## Sheet: Figure1b
Phenoage acceleration (per SD)	Point Estimation	Lower confidence limits	Upper confidence limits
-3	-0.0614562	-0.103548	-0.0193644
-2.97	-0.0612471	-0.102871	-0.0196233
-2.94	-0.061038	-0.102194	-0.0198821
-2.91	-0.0608289	-0.101517	-0.0201408
-2.88	-0.0606197	-0.10084	-0.0203996
-2.85	-0.0604106	-0.100163	-0.0206584
-2.82	-0.0602015	-0.0994859	-0.0209171
-2.79	-0.0599924	-0.0988089	-0.0211758
-2.76	-0.0597833	-0.098132	-0.0214345
-2.73	-0.0595741	-0.0974551	-0.0216932
-2.7	-0.059365	-0.0967782	-0.0219519
-2.67	-0.0591559	-0.0961013	-0.0222105
-2.64	-0.0589468	-0.0954244	-0.0224691
-2.61	-0.0587377	-0.0947476	-0.0227277
-2.58	-0.0585285	-0.0940708	-0.0229863
-2.55	-0.0583194	-0.093394	-0.0232449
-2.52	-0.0581103	-0.0927172	-0.0235034
-2.49	-0.0579012	-0.0920405	-0.0237619
-2.46	-0.0576921	-0.0913638	-0.0240204
-2.43	-0.0574829	-0.0906871	-0.0242788
-2.4	-0.0572738	-0.0900104	-0.0245372
-2.37	-0.0570647	-0.0893338	-0.0247956
-2.34	-0.0568556	-0.0886572	-0.025054
-2.31	-0.0566465	-0.0879806	-0.0253123
-2.28	-0.0564373	-0.0873041	-0.0255706
-2.25	-0.0562282	-0.0866276	-0.0258288
-2.22	-0.0560191	-0.0859512	-0.026087
-2.19	-0.05581	-0.0852748	-0.0263452
-2.16	-0.0556009	-0.0845984	-0.0266033
-2.13	-0.0553918	-0.0839221	-0.0268614
-2.1	-0.0551826	-0.0832458	-0.0271195
-2.07	-0.0549735	-0.0825696	-0.0273775
-2.04	-0.0547644	-0.0818934	-0.0276354
-2.01	-0.0545553	-0.0812173	-0.0278933
-1.98	-0.0543462	-0.0805412	-0.0281511
-1.95	-0.054137	-0.0798652	-0.0284089
-1.92	-0.0539279	-0.0791892	-0.0286666
-1.89	-0.0537188	-0.0785133	-0.0289243
-1.86	-0.0535097	-0.0778375	-0.0291818
-1.83	-0.0533006	-0.0771618	-0.0294393
-1.8	-0.0530914	-0.0764861	-0.0296967
-1.77	-0.0528823	-0.0758106	-0.0299541
-1.74	-0.0526732	-0.0751351	-0.0302113
-1.71	-0.0524641	-0.0744597	-0.0304685
-1.68	-0.052255	-0.0737844	-0.0307255
-1.65	-0.0520458	-0.0731092	-0.0309825
-1.62	-0.0518367	-0.0724341	-0.0312393
-1.59	-0.0516276	-0.0717592	-0.031496
-1.56	-0.0514185	-0.0710844	-0.0317526
-1.53	-0.0512094	-0.0704097	-0.032009
-1.5	-0.0510003	-0.0697352	-0.0322653
-1.47	-0.0507911	-0.0690608	-0.0325214
-1.44	-0.050582	-0.0683866	-0.0327774
-1.41	-0.0503729	-0.0677126	-0.0330331
-1.38	-0.0501637	-0.0670388	-0.0332887
-1.35	-0.0499535	-0.0663642	-0.0335427
-1.32	-0.0497398	-0.0656868	-0.0337927
-1.29	-0.0495201	-0.0650044	-0.0340359
-1.26	-0.0492922	-0.0643148	-0.0342695
-1.23	-0.0490534	-0.063616	-0.0344909
-1.2	-0.0488015	-0.0629057	-0.0346973
-1.17	-0.0485339	-0.0621818	-0.034886
-1.14	-0.0482483	-0.0614422	-0.0350544
-1.11	-0.0479422	-0.0606848	-0.0351996
-1.08	-0.0476131	-0.0599072	-0.035319
-1.05	-0.0472587	-0.0591075	-0.0354099
-1.02	-0.0468765	-0.0582834	-0.0354696
-0.99	-0.046464	-0.0574327	-0.0354953
-0.96	-0.0460189	-0.0565534	-0.0354843
-0.93	-0.0455387	-0.0556433	-0.0354341
-0.9	-0.0450209	-0.0547001	-0.0353418
-0.87	-0.0444632	-0.0537217	-0.0352047
-0.84	-0.0438631	-0.0527059	-0.0350203
-0.81	-0.0432182	-0.0516506	-0.0347857
-0.78	-0.042526	-0.0505535	-0.0344984
-0.75	-0.0417841	-0.0494125	-0.0341556
-0.72	-0.04099	-0.0482254	-0.0337547
-0.69	-0.0401414	-0.0469899	-0.033293
-0.66	-0.0392358	-0.0457039	-0.0327678
-0.63	-0.0382708	-0.0443651	-0.0321766
-0.6	-0.037244	-0.0429713	-0.0315166
-0.57	-0.0361528	-0.0415203	-0.0307853
-0.54	-0.0349949	-0.0400098	-0.02998
-0.51	-0.0337678	-0.0384375	-0.0290981
-0.48	-0.0324692	-0.0368012	-0.0281371
-0.45	-0.0310965	-0.0350986	-0.0270944
-0.42	-0.0296474	-0.0333274	-0.0259673
-0.39	-0.0281193	-0.0314852	-0.0247534
-0.36	-0.02651	-0.0295697	-0.0234502
-0.33	-0.0248168	-0.0275786	-0.0220551
-0.3	-0.0230375	-0.0255093	-0.0205657
-0.27	-0.0211696	-0.0233596	-0.0189796
-0.24	-0.0192106	-0.0211269	-0.0172943
-0.21	-0.0171581	-0.0188088	-0.0155075
-0.18	-0.0150097	-0.0164026	-0.0136168
-0.15	-0.0127629	-0.0139059	-0.0116199
-0.12	-0.0104154	-0.011316	-0.0095147
-0.09	-0.00796471	-0.00863039	-0.00729902
-0.06	-0.00541081	-0.00584843	-0.00497319
-0.03	-0.00275534	-0.00297125	-0.00253942
-4.91274e-15	-4.54442e-16	-4.8962e-16	-4.19264e-16
0.03	0.00285348	0.00264277	0.00306419
0.06	0.0058034	0.00538661	0.00622018
0.09	0.00884802	0.00822922	0.00946682
0.12	0.0119857	0.0111683	0.012803
0.15	0.0152146	0.0142016	0.0162275
0.18	0.018533	0.0173269	0.0197392
0.21	0.0219394	0.0205418	0.023337
0.24	0.0254318	0.0238441	0.0270196
0.27	0.0290087	0.0272317	0.0307858
0.3	0.0326683	0.0307022	0.0346345
0.33	0.0364089	0.0342535	0.0385644
0.36	0.0402288	0.0378834	0.0425742
0.39	0.0441262	0.0415898	0.0466626
0.42	0.0480995	0.0453705	0.0508284
0.45	0.0521469	0.0492235	0.0550702
0.48	0.0562667	0.0531467	0.0593867
0.51	0.0604572	0.057138	0.0637764
0.54	0.0647167	0.0611954	0.0682379
0.57	0.0690434	0.065317	0.0727698
0.6	0.0734357	0.0695008	0.0773706
0.63	0.0778918	0.0737449	0.0820388
0.66	0.0824101	0.0780473	0.0867728
0.69	0.0869887	0.0824063	0.0915712
0.72	0.0916261	0.0868199	0.0964323
0.75	0.0963204	0.0912863	0.101354
0.78	0.10107	0.0958038	0.106336
0.81	0.105873	0.10037	0.111376
0.84	0.110728	0.104985	0.116471
0.87	0.115633	0.109645	0.121621
0.9	0.120587	0.114349	0.126824
0.93	0.125587	0.119095	0.132078
0.96	0.130632	0.123882	0.137381
0.99	0.13572	0.128708	0.142732
1.02	0.14085	0.133571	0.148128
1.05	0.14602	0.13847	0.153569
1.08	0.151227	0.143403	0.159051
1.11	0.156471	0.148369	0.164574
1.14	0.16175	0.153365	0.170136
1.17	0.167062	0.158391	0.175734
1.2	0.172405	0.163444	0.181367
1.23	0.177778	0.168523	0.187032
1.26	0.183178	0.173626	0.19273
1.29	0.188604	0.178753	0.198456
1.32	0.194055	0.183901	0.20421
1.35	0.199529	0.189068	0.209989
1.38	0.205023	0.194254	0.215792
1.41	0.210537	0.199456	0.221617
1.44	0.216068	0.204674	0.227462
1.47	0.221615	0.209905	0.233325
1.5	0.227176	0.215147	0.239204
1.53	0.232749	0.220401	0.245098
1.56	0.238333	0.225663	0.251004
1.59	0.243926	0.230933	0.25692
1.62	0.249527	0.236208	0.262845
1.65	0.255132	0.241488	0.268777
1.68	0.260742	0.24677	0.274713
1.71	0.266353	0.252054	0.280653
1.74	0.271965	0.257337	0.286593
1.77	0.277577	0.26262	0.292535
1.8	0.28319	0.267903	0.298476
1.83	0.288802	0.273184	0.304419
1.86	0.294414	0.278466	0.310362
1.89	0.300026	0.283747	0.316305
1.92	0.305638	0.289027	0.322249
1.95	0.31125	0.294307	0.328193
1.98	0.316862	0.299587	0.334137
2.01	0.322474	0.304866	0.340082
2.04	0.328086	0.310145	0.346027
2.07	0.333698	0.315424	0.351973
2.1	0.33931	0.320702	0.357918
2.13	0.344922	0.32598	0.363865
2.16	0.350534	0.331258	0.369811
2.19	0.356146	0.336535	0.375758
2.22	0.361759	0.341813	0.381704
2.25	0.367371	0.34709	0.387652
2.28	0.372983	0.352366	0.393599
2.31	0.378595	0.357643	0.399547
2.34	0.384207	0.362919	0.405494
2.37	0.389819	0.368195	0.411442
2.4	0.395431	0.373471	0.41739
2.43	0.401043	0.378747	0.423339
2.46	0.406655	0.384023	0.429287
2.49	0.412267	0.389298	0.435236
2.52	0.417879	0.394574	0.441185
2.55	0.423491	0.399849	0.447134
2.58	0.429103	0.405124	0.453083
2.61	0.434715	0.410399	0.459032
2.64	0.440327	0.415674	0.464981
2.67	0.44594	0.420948	0.470931
2.7	0.451552	0.426223	0.47688
2.73	0.457164	0.431497	0.48283
2.76	0.462776	0.436772	0.48878
2.79	0.468388	0.442046	0.49473
2.82	0.474	0.44732	0.50068
2.85	0.479612	0.452594	0.50663
2.88	0.485224	0.457868	0.51258
2.91	0.490836	0.463142	0.51853
2.94	0.496448	0.468416	0.524481
2.97	0.50206	0.473689	0.530431
3	0.507672	0.478963	0.536382

## Sheet: Figure2a
KDM-BA acceleration (per SD)	Point Estimation	Lower confidence limits	Upper confidence limits
-3	0.90986	0.817521	1.01263
-2.97	0.910618	0.819235	1.01219
-2.94	0.911376	0.820951	1.01176
-2.91	0.912135	0.822672	1.01133
-2.88	0.912894	0.824395	1.01089
-2.85	0.913655	0.826122	1.01046
-2.82	0.914416	0.827852	1.01003
-2.79	0.915177	0.829586	1.0096
-2.76	0.915939	0.831322	1.00917
-2.73	0.916702	0.833063	1.00874
-2.7	0.917465	0.834806	1.00831
-2.67	0.918229	0.836553	1.00788
-2.64	0.918994	0.838303	1.00745
-2.61	0.919759	0.840056	1.00703
-2.58	0.920525	0.841812	1.0066
-2.55	0.921292	0.843572	1.00617
-2.52	0.922059	0.845335	1.00575
-2.49	0.922827	0.847101	1.00532
-2.46	0.923596	0.848871	1.0049
-2.43	0.924365	0.850643	1.00448
-2.4	0.925135	0.852419	1.00405
-2.37	0.925905	0.854198	1.00363
-2.34	0.926676	0.85598	1.00321
-2.31	0.927448	0.857765	1.00279
-2.28	0.92822	0.859553	1.00237
-2.25	0.928993	0.861345	1.00195
-2.22	0.929767	0.863139	1.00154
-2.19	0.930541	0.864936	1.00112
-2.16	0.931316	0.866736	1.00071
-2.13	0.932092	0.868539	1.00029
-2.1	0.932868	0.870345	0.999882
-2.07	0.933645	0.872154	0.999471
-2.04	0.934422	0.873966	0.999061
-2.01	0.9352	0.87578	0.998652
-1.98	0.935979	0.877597	0.998246
-1.95	0.936759	0.879416	0.99784
-1.92	0.937539	0.881238	0.997436
-1.89	0.93832	0.883063	0.997034
-1.86	0.939101	0.884889	0.996635
-1.83	0.939884	0.886718	0.996238
-1.8	0.940669	0.888548	0.995846
-1.77	0.941454	0.89038	0.995458
-1.74	0.942242	0.892214	0.995076
-1.71	0.943032	0.894049	0.9947
-1.68	0.943825	0.895884	0.99433
-1.65	0.944619	0.897721	0.993968
-1.62	0.945417	0.899558	0.993614
-1.59	0.946218	0.901396	0.993269
-1.56	0.947022	0.903234	0.992934
-1.53	0.94783	0.905072	0.992609
-1.5	0.948642	0.90691	0.992294
-1.47	0.949458	0.908748	0.991992
-1.44	0.950278	0.910585	0.991701
-1.41	0.951103	0.912422	0.991424
-1.38	0.951933	0.914258	0.99116
-1.35	0.952768	0.916094	0.99091
-1.32	0.953608	0.917928	0.990675
-1.29	0.954454	0.919761	0.990455
-1.26	0.955306	0.921593	0.990251
-1.23	0.956164	0.923424	0.990064
-1.2	0.957028	0.925254	0.989894
-1.17	0.957899	0.927082	0.989741
-1.14	0.958777	0.928908	0.989607
-1.11	0.959662	0.930733	0.989491
-1.08	0.960555	0.932556	0.989395
-1.05	0.961456	0.934378	0.989318
-1.02	0.962364	0.936199	0.989261
-0.99	0.963281	0.938018	0.989224
-0.96	0.964206	0.939835	0.989209
-0.93	0.96514	0.941652	0.989215
-0.9	0.966083	0.943467	0.989242
-0.87	0.967036	0.945281	0.989291
-0.84	0.967998	0.947095	0.989363
-0.81	0.96897	0.948908	0.989456
-0.78	0.969952	0.950721	0.989573
-0.75	0.970945	0.952534	0.989712
-0.72	0.971948	0.954347	0.989874
-0.69	0.972963	0.956161	0.990059
-0.66	0.973988	0.957977	0.990267
-0.63	0.975026	0.959795	0.990498
-0.6	0.976075	0.961615	0.990752
-0.57	0.977136	0.963438	0.991029
-0.54	0.97821	0.965265	0.991328
-0.51	0.979296	0.967097	0.991649
-0.48	0.980396	0.968934	0.991993
-0.45	0.981508	0.970777	0.992358
-0.42	0.982635	0.972628	0.992744
-0.39	0.983775	0.974487	0.993152
-0.36	0.984929	0.976355	0.993579
-0.33	0.986098	0.978234	0.994026
-0.3	0.987282	0.980124	0.994492
-0.27	0.988481	0.982028	0.994976
-0.24	0.989695	0.983946	0.995478
-0.21	0.990925	0.98588	0.995996
-0.18	0.992171	0.987831	0.996529
-0.15	0.993433	0.989802	0.997077
-0.12	0.994712	0.991793	0.997639
-0.09	0.996008	0.993807	0.998213
-0.06	0.997321	0.995845	0.998799
-0.03	0.998651	0.997908	0.999395
-4.91274e-15	1	1	1
0.03	1.00137	1.00061	1.00212
0.06	1.00275	1.00123	1.00427
0.09	1.00416	1.00186	1.00646
0.12	1.00558	1.00249	1.00868
0.15	1.00702	1.00312	1.01094
0.18	1.00849	1.00375	1.01324
0.21	1.00997	1.00438	1.01559
0.24	1.01147	1.00501	1.01797
0.27	1.013	1.00564	1.02041
0.3	1.01454	1.00627	1.02289
0.33	1.01611	1.00689	1.02542
0.36	1.0177	1.0075	1.028
0.39	1.01931	1.00811	1.03064
0.42	1.02094	1.0087	1.03332
0.45	1.02259	1.00929	1.03606
0.48	1.02426	1.00987	1.03885
0.51	1.02594	1.01044	1.04169
0.54	1.02765	1.011	1.04457
0.57	1.02937	1.01155	1.04751
0.6	1.03111	1.01209	1.05049
0.63	1.03287	1.01262	1.05352
0.66	1.03464	1.01314	1.05659
0.69	1.03642	1.01364	1.05971
0.72	1.03822	1.01414	1.06288
0.75	1.04004	1.01463	1.06608
0.78	1.04186	1.01511	1.06933
0.81	1.0437	1.01558	1.07261
0.84	1.04556	1.01604	1.07593
0.87	1.04742	1.0165	1.07929
0.9	1.04929	1.01694	1.08268
0.93	1.05118	1.01738	1.0861
0.96	1.05307	1.01781	1.08955
0.99	1.05497	1.01824	1.09304
1.02	1.05689	1.01866	1.09654
1.05	1.0588	1.01908	1.10008
1.08	1.06073	1.01949	1.10364
1.11	1.06266	1.0199	1.10722
1.14	1.0646	1.0203	1.11082
1.17	1.06654	1.0207	1.11444
1.2	1.06849	1.0211	1.11807
1.23	1.07044	1.0215	1.12172
1.26	1.07239	1.0219	1.12538
1.29	1.07435	1.02229	1.12905
1.32	1.07631	1.02269	1.13273
1.35	1.07827	1.02308	1.13643
1.38	1.08024	1.02348	1.14015
1.41	1.08221	1.02387	1.14387
1.44	1.08419	1.02426	1.14761
1.47	1.08616	1.02466	1.15136
1.5	1.08815	1.02505	1.15513
1.53	1.09013	1.02544	1.15891
1.56	1.09212	1.02583	1.1627
1.59	1.09411	1.02622	1.1665
1.62	1.09611	1.02661	1.17032
1.65	1.09811	1.027	1.17415
1.68	1.10012	1.02739	1.17799
1.71	1.10212	1.02778	1.18184
1.74	1.10413	1.02817	1.18571
1.77	1.10615	1.02856	1.1896
1.8	1.10817	1.02894	1.19349
1.83	1.11019	1.02933	1.1974
1.86	1.11222	1.02972	1.20132
1.89	1.11425	1.03011	1.20525
1.92	1.11628	1.0305	1.2092
1.95	1.11832	1.03088	1.21316
1.98	1.12036	1.03127	1.21714
2.01	1.1224	1.03166	1.22112
2.04	1.12445	1.03205	1.22513
2.07	1.1265	1.03243	1.22914
2.1	1.12856	1.03282	1.23317
2.13	1.13062	1.03321	1.23721
2.16	1.13268	1.0336	1.24126
2.19	1.13475	1.03398	1.24533
2.22	1.13682	1.03437	1.24941
2.25	1.13889	1.03476	1.25351
2.28	1.14097	1.03515	1.25762
2.31	1.14305	1.03553	1.26174
2.34	1.14514	1.03592	1.26587
2.37	1.14723	1.03631	1.27002
2.4	1.14932	1.03669	1.27419
2.43	1.15142	1.03708	1.27837
2.46	1.15352	1.03747	1.28256
2.49	1.15563	1.03786	1.28676
2.52	1.15774	1.03824	1.29098
2.55	1.15985	1.03863	1.29521
2.58	1.16197	1.03902	1.29946
2.61	1.16409	1.03941	1.30372
2.64	1.16621	1.03979	1.308
2.67	1.16834	1.04018	1.31229
2.7	1.17047	1.04057	1.31659
2.73	1.17261	1.04096	1.32091
2.76	1.17475	1.04134	1.32524
2.79	1.17689	1.04173	1.32958
2.82	1.17904	1.04212	1.33394
2.85	1.18119	1.04251	1.33832
2.88	1.18335	1.0429	1.34271
2.91	1.1855	1.04328	1.34711
2.94	1.18767	1.04367	1.35153
2.97	1.18984	1.04406	1.35596
3	1.19201	1.04445	1.36041

## Sheet: Figure2b
KDM-BA acceleration (per SD)	Point Estimation	Lower confidence limits	Upper confidence limits
-3	0.951317	0.834876	1.084
-2.97	0.951446	0.836275	1.08248
-2.94	0.951576	0.837677	1.08096
-2.91	0.951706	0.839081	1.07945
-2.88	0.951835	0.840486	1.07794
-2.85	0.951965	0.841894	1.07643
-2.82	0.952095	0.843304	1.07492
-2.79	0.952224	0.844715	1.07342
-2.76	0.952354	0.846129	1.07191
-2.73	0.952484	0.847545	1.07042
-2.7	0.952613	0.848962	1.06892
-2.67	0.952743	0.850382	1.06743
-2.64	0.952873	0.851804	1.06593
-2.61	0.953002	0.853227	1.06445
-2.58	0.953132	0.854652	1.06296
-2.55	0.953262	0.856079	1.06148
-2.52	0.953392	0.857509	1.06
-2.49	0.953522	0.858939	1.05852
-2.46	0.953652	0.860372	1.05704
-2.43	0.953781	0.861807	1.05557
-2.4	0.953911	0.863243	1.0541
-2.37	0.954041	0.864681	1.05264
-2.34	0.954171	0.86612	1.05117
-2.31	0.954301	0.867562	1.04971
-2.28	0.954431	0.869005	1.04825
-2.25	0.954561	0.870449	1.0468
-2.22	0.954691	0.871895	1.04535
-2.19	0.954821	0.873343	1.0439
-2.16	0.954951	0.874792	1.04245
-2.13	0.955081	0.876243	1.04101
-2.1	0.955211	0.877694	1.03957
-2.07	0.955341	0.879148	1.03814
-2.04	0.955471	0.880602	1.03671
-2.01	0.955601	0.882057	1.03528
-1.98	0.955731	0.883514	1.03385
-1.95	0.955862	0.884972	1.03243
-1.92	0.955992	0.88643	1.03101
-1.89	0.956122	0.88789	1.0296
-1.86	0.956253	0.88935	1.02819
-1.83	0.956386	0.890812	1.02679
-1.8	0.956522	0.892275	1.02539
-1.77	0.95666	0.89374	1.02401
-1.74	0.956803	0.895207	1.02264
-1.71	0.956951	0.896677	1.02128
-1.68	0.957104	0.898148	1.01993
-1.65	0.957263	0.899622	1.0186
-1.62	0.95743	0.9011	1.01728
-1.59	0.957605	0.90258	1.01598
-1.56	0.957789	0.904064	1.01471
-1.53	0.957982	0.905551	1.01345
-1.5	0.958186	0.907043	1.01221
-1.47	0.958401	0.908539	1.011
-1.44	0.958628	0.910039	1.00981
-1.41	0.958867	0.911545	1.00865
-1.38	0.959121	0.913055	1.00751
-1.35	0.959389	0.914571	1.0064
-1.32	0.959672	0.916094	1.00532
-1.29	0.959971	0.917622	1.00427
-1.26	0.960287	0.919157	1.00326
-1.23	0.96062	0.920699	1.00227
-1.2	0.960972	0.922249	1.00132
-1.17	0.961344	0.923807	1.00041
-1.14	0.961735	0.925373	0.999526
-1.11	0.962147	0.926948	0.998684
-1.08	0.962582	0.928532	0.997879
-1.05	0.963038	0.930127	0.997114
-1.02	0.963518	0.931732	0.996389
-0.99	0.964023	0.933348	0.995705
-0.96	0.964552	0.934976	0.995064
-0.93	0.965107	0.936616	0.994465
-0.9	0.965689	0.93827	0.99391
-0.87	0.966299	0.939937	0.9934
-0.84	0.966937	0.94162	0.992935
-0.81	0.967604	0.943317	0.992516
-0.78	0.968302	0.945032	0.992145
-0.75	0.96903	0.946763	0.991821
-0.72	0.969791	0.948514	0.991545
-0.69	0.970584	0.950283	0.991318
-0.66	0.971411	0.952074	0.99114
-0.63	0.972272	0.953886	0.991013
-0.6	0.973169	0.955722	0.990935
-0.57	0.974102	0.957581	0.990908
-0.54	0.975073	0.959467	0.990932
-0.51	0.976081	0.96138	0.991007
-0.48	0.977129	0.963323	0.991133
-0.45	0.978217	0.965296	0.991311
-0.42	0.979346	0.967301	0.99154
-0.39	0.980516	0.969341	0.991821
-0.36	0.98173	0.971417	0.992153
-0.33	0.982987	0.973531	0.992535
-0.3	0.984289	0.975686	0.992969
-0.27	0.985637	0.977883	0.993453
-0.24	0.987032	0.980125	0.993988
-0.21	0.988475	0.982415	0.994572
-0.18	0.989966	0.984755	0.995205
-0.15	0.991508	0.987148	0.995887
-0.12	0.9931	0.989596	0.996616
-0.09	0.994744	0.992102	0.997393
-0.06	0.996442	0.99467	0.998217
-0.03	0.998193	0.997301	0.999086
-4.91274e-15	1	1	1
0.03	1.00186	1.00096	1.00277
0.06	1.00378	1.00196	1.00561
0.09	1.00576	1.003	1.00853
0.12	1.0078	1.00409	1.01153
0.15	1.0099	1.00521	1.01462
0.18	1.01206	1.00638	1.01779
0.21	1.01429	1.00758	1.02105
0.24	1.01658	1.00882	1.0244
0.27	1.01894	1.01009	1.02786
0.3	1.02136	1.0114	1.03142
0.33	1.02385	1.01275	1.03508
0.36	1.02641	1.01413	1.03885
0.39	1.02904	1.01554	1.04272
0.42	1.03173	1.01697	1.0467
0.45	1.03448	1.01843	1.05078
0.48	1.0373	1.01992	1.05497
0.51	1.04017	1.02142	1.05926
0.54	1.0431	1.02295	1.06365
0.57	1.04609	1.0245	1.06813
0.6	1.04913	1.02606	1.07272
0.63	1.05222	1.02764	1.07739
0.66	1.05537	1.02924	1.08216
0.69	1.05856	1.03085	1.08703
0.72	1.0618	1.03247	1.09197
0.75	1.06509	1.0341	1.09701
0.78	1.06842	1.03575	1.10212
0.81	1.07179	1.0374	1.10732
0.84	1.0752	1.03907	1.11259
0.87	1.07865	1.04074	1.11794
0.9	1.08214	1.04243	1.12336
0.93	1.08566	1.04411	1.12885
0.96	1.08921	1.04581	1.1344
0.99	1.09279	1.04751	1.14002
1.02	1.09639	1.04922	1.14569
1.05	1.10003	1.05093	1.15142
1.08	1.10369	1.05264	1.1572
1.11	1.10736	1.05436	1.16303
1.14	1.11106	1.05608	1.1689
1.17	1.11478	1.05781	1.17482
1.2	1.11851	1.05953	1.18076
1.23	1.12225	1.06126	1.18675
1.26	1.12601	1.06299	1.19276
1.29	1.12977	1.06472	1.19881
1.32	1.13355	1.06645	1.20488
1.35	1.13735	1.06818	1.211
1.38	1.14115	1.06991	1.21714
1.41	1.14497	1.07165	1.22331
1.44	1.1488	1.07338	1.22952
1.47	1.15265	1.07512	1.23576
1.5	1.1565	1.07686	1.24204
1.53	1.16037	1.07861	1.24834
1.56	1.16426	1.08035	1.25468
1.59	1.16815	1.0821	1.26105
1.62	1.17206	1.08385	1.26746
1.65	1.17598	1.0856	1.2739
1.68	1.17992	1.08735	1.28037
1.71	1.18387	1.08911	1.28687
1.74	1.18783	1.09087	1.29341
1.77	1.1918	1.09263	1.29998
1.8	1.19579	1.09439	1.30659
1.83	1.19979	1.09615	1.31323
1.86	1.20381	1.09792	1.31991
1.89	1.20784	1.09969	1.32661
1.92	1.21188	1.10147	1.33336
1.95	1.21593	1.10324	1.34014
1.98	1.22	1.10502	1.34695
2.01	1.22408	1.1068	1.3538
2.04	1.22818	1.10858	1.36068
2.07	1.23229	1.11037	1.3676
2.1	1.23641	1.11216	1.37455
2.13	1.24055	1.11395	1.38154
2.16	1.2447	1.11574	1.38857
2.19	1.24887	1.11754	1.39563
2.22	1.25305	1.11933	1.40273
2.25	1.25724	1.12114	1.40987
2.28	1.26145	1.12294	1.41704
2.31	1.26567	1.12475	1.42424
2.34	1.2699	1.12656	1.43149
2.37	1.27415	1.12837	1.43877
2.4	1.27842	1.13018	1.44609
2.43	1.28269	1.132	1.45345
2.46	1.28699	1.13382	1.46084
2.49	1.29129	1.13564	1.46827
2.52	1.29561	1.13747	1.47574
2.55	1.29995	1.1393	1.48325
2.58	1.3043	1.14113	1.4908
2.61	1.30866	1.14297	1.49838
2.64	1.31304	1.1448	1.506
2.67	1.31744	1.14664	1.51367
2.7	1.32184	1.14849	1.52137
2.73	1.32627	1.15033	1.52911
2.76	1.33071	1.15218	1.53689
2.79	1.33516	1.15403	1.54471
2.82	1.33963	1.15589	1.55257
2.85	1.34411	1.15774	1.56047
2.88	1.34861	1.1596	1.56841
2.91	1.35312	1.16147	1.57639
2.94	1.35765	1.16333	1.58442
2.97	1.36219	1.1652	1.59248
3	1.36675	1.16707	1.60058

## Sheet: Figure2c
KDM-BA acceleration (per SD)	Point Estimation	Lower confidence limits	Upper confidence limits
-3	0.866235	0.743693	1.00897
-2.97	0.867676	0.74627	1.00883
-2.94	0.86912	0.748856	1.0087
-2.91	0.870565	0.75145	1.00856
-2.88	0.872014	0.754053	1.00843
-2.85	0.873464	0.756665	1.00829
-2.82	0.874917	0.759285	1.00816
-2.79	0.876373	0.761914	1.00803
-2.76	0.877831	0.764551	1.00789
-2.73	0.879291	0.767197	1.00776
-2.7	0.880754	0.769852	1.00763
-2.67	0.882219	0.772516	1.0075
-2.64	0.883686	0.775188	1.00737
-2.61	0.885156	0.777869	1.00724
-2.58	0.886629	0.780559	1.00711
-2.55	0.888104	0.783257	1.00698
-2.52	0.889581	0.785964	1.00686
-2.49	0.891061	0.78868	1.00673
-2.46	0.892543	0.791405	1.00661
-2.43	0.894028	0.794138	1.00648
-2.4	0.895515	0.79688	1.00636
-2.37	0.897005	0.799631	1.00624
-2.34	0.898497	0.80239	1.00612
-2.31	0.899992	0.805158	1.006
-2.28	0.901489	0.807934	1.00588
-2.25	0.902989	0.81072	1.00576
-2.22	0.904491	0.813513	1.00564
-2.19	0.905996	0.816316	1.00553
-2.16	0.907503	0.819127	1.00541
-2.13	0.909012	0.821946	1.0053
-2.1	0.910525	0.824774	1.00519
-2.07	0.912039	0.82761	1.00508
-2.04	0.913556	0.830454	1.00497
-2.01	0.915076	0.833307	1.00487
-1.98	0.916598	0.836168	1.00477
-1.95	0.918123	0.839037	1.00466
-1.92	0.919651	0.841914	1.00456
-1.89	0.92118	0.844799	1.00447
-1.86	0.922712	0.847691	1.00437
-1.83	0.924245	0.850589	1.00428
-1.8	0.92578	0.853491	1.00419
-1.77	0.927315	0.856397	1.0041
-1.74	0.92885	0.859306	1.00402
-1.71	0.930385	0.862217	1.00394
-1.68	0.931918	0.865128	1.00387
-1.65	0.933451	0.868039	1.00379
-1.62	0.934982	0.870948	1.00372
-1.59	0.93651	0.873855	1.00366
-1.56	0.938035	0.876757	1.0036
-1.53	0.939557	0.879655	1.00354
-1.5	0.941075	0.882547	1.00348
-1.47	0.942589	0.885432	1.00344
-1.44	0.944098	0.888309	1.00339
-1.41	0.945601	0.891176	1.00335
-1.38	0.947099	0.894033	1.00331
-1.35	0.94859	0.896879	1.00328
-1.32	0.950074	0.899712	1.00325
-1.29	0.95155	0.902531	1.00323
-1.26	0.953019	0.905335	1.00321
-1.23	0.954478	0.908124	1.0032
-1.2	0.955929	0.910895	1.00319
-1.17	0.95737	0.913649	1.00318
-1.14	0.958801	0.916383	1.00318
-1.11	0.960221	0.919098	1.00318
-1.08	0.961629	0.921791	1.00319
-1.05	0.963026	0.924462	1.0032
-1.02	0.96441	0.92711	1.00321
-0.99	0.965782	0.929734	1.00323
-0.96	0.967139	0.932334	1.00324
-0.93	0.968483	0.934907	1.00326
-0.9	0.969812	0.937454	1.00329
-0.87	0.971126	0.939974	1.00331
-0.84	0.972424	0.942465	1.00333
-0.81	0.973705	0.944928	1.00336
-0.78	0.97497	0.947361	1.00338
-0.75	0.976217	0.949764	1.00341
-0.72	0.977446	0.952137	1.00343
-0.69	0.978656	0.954479	1.00345
-0.66	0.979848	0.956789	1.00346
-0.63	0.981019	0.959068	1.00347
-0.6	0.98217	0.961315	1.00348
-0.57	0.983299	0.96353	1.00347
-0.54	0.984408	0.965713	1.00346
-0.51	0.985494	0.967864	1.00344
-0.48	0.986557	0.969983	1.00341
-0.45	0.987597	0.97207	1.00337
-0.42	0.988613	0.974126	1.00332
-0.39	0.989605	0.976151	1.00324
-0.36	0.990572	0.978145	1.00316
-0.33	0.991512	0.980109	1.00305
-0.3	0.992427	0.982044	1.00292
-0.27	0.993315	0.983951	1.00277
-0.24	0.994175	0.98583	1.00259
-0.21	0.995007	0.987682	1.00239
-0.18	0.995811	0.989508	1.00215
-0.15	0.996586	0.991311	1.00189
-0.12	0.99733	0.99309	1.00159
-0.09	0.998045	0.994847	1.00125
-0.06	0.998728	0.996583	1.00088
-0.03	0.99938	0.9983	1.00046
-4.91274e-15	1	1	1
0.03	1.00059	0.999492	1.00168
0.06	1.00114	0.998935	1.00335
0.09	1.00166	0.998326	1.00501
0.12	1.00215	0.997662	1.00665
0.15	1.0026	0.99694	1.00829
0.18	1.00301	0.996159	1.00991
0.21	1.00339	0.995315	1.01154
0.24	1.00374	0.994407	1.01315
0.27	1.00404	0.99343	1.01476
0.3	1.00431	0.992384	1.01638
0.33	1.00454	0.991265	1.01799
0.36	1.00473	0.990074	1.0196
0.39	1.00489	0.988812	1.02122
0.42	1.00501	0.987479	1.02284
0.45	1.00509	0.986078	1.02447
0.48	1.00515	0.98461	1.02611
0.51	1.00517	0.983077	1.02776
0.54	1.00516	0.981482	1.02941
0.57	1.00513	0.979827	1.03108
0.6	1.00506	0.978114	1.03276
0.63	1.00498	0.976346	1.03444
0.66	1.00486	0.974525	1.03614
0.69	1.00473	0.972655	1.03785
0.72	1.00457	0.970737	1.03958
0.75	1.00439	0.968775	1.04131
0.78	1.00419	0.966772	1.04305
0.81	1.00397	0.96473	1.04481
0.84	1.00374	0.962653	1.04657
0.87	1.00349	0.960543	1.04835
0.9	1.00322	0.958404	1.05014
0.93	1.00295	0.956238	1.05193
0.96	1.00266	0.954049	1.05374
0.99	1.00236	0.95184	1.05556
1.02	1.00205	0.949613	1.05738
1.05	1.00174	0.947372	1.05922
1.08	1.00141	0.94512	1.06106
1.11	1.00109	0.94286	1.06291
1.14	1.00076	0.940594	1.06476
1.17	1.00042	0.938326	1.06663
1.2	1.00009	0.936058	1.0685
1.23	0.999752	0.933794	1.07037
1.26	0.999418	0.931533	1.07225
1.29	0.999083	0.929277	1.07413
1.32	0.998749	0.927024	1.07602
1.35	0.998414	0.924776	1.07792
1.38	0.99808	0.922532	1.07981
1.41	0.997746	0.920293	1.08172
1.44	0.997412	0.918058	1.08363
1.47	0.997078	0.915827	1.08554
1.5	0.996744	0.913601	1.08745
1.53	0.996411	0.91138	1.08937
1.56	0.996077	0.909164	1.0913
1.59	0.995744	0.906952	1.09323
1.62	0.99541	0.904745	1.09516
1.65	0.995077	0.902542	1.0971
1.68	0.994744	0.900345	1.09904
1.71	0.994411	0.898152	1.10099
1.74	0.994078	0.895965	1.10294
1.77	0.993745	0.893782	1.10489
1.8	0.993413	0.891604	1.10685
1.83	0.99308	0.889431	1.10881
1.86	0.992748	0.887263	1.11077
1.89	0.992415	0.8851	1.11274
1.92	0.992083	0.882942	1.11472
1.95	0.991751	0.880788	1.11669
1.98	0.991419	0.87864	1.11867
2.01	0.991087	0.876497	1.12066
2.04	0.990755	0.874358	1.12265
2.07	0.990424	0.872225	1.12464
2.1	0.990092	0.870097	1.12664
2.13	0.989761	0.867973	1.12864
2.16	0.989429	0.865855	1.13064
2.19	0.989098	0.863741	1.13265
2.22	0.988767	0.861633	1.13466
2.25	0.988436	0.859529	1.13668
2.28	0.988105	0.857431	1.13869
2.31	0.987774	0.855337	1.14072
2.34	0.987444	0.853248	1.14275
2.37	0.987113	0.851165	1.14478
2.4	0.986783	0.849086	1.14681
2.43	0.986452	0.847012	1.14885
2.46	0.986122	0.844943	1.15089
2.49	0.985792	0.842879	1.15294
2.52	0.985462	0.84082	1.15499
2.55	0.985132	0.838766	1.15704
2.58	0.984802	0.836716	1.1591
2.61	0.984473	0.834672	1.16116
2.64	0.984143	0.832633	1.16322
2.67	0.983814	0.830598	1.16529
2.7	0.983484	0.828568	1.16736
2.73	0.983155	0.826543	1.16944
2.76	0.982826	0.824524	1.17152
2.79	0.982497	0.822508	1.17361
2.82	0.982168	0.820498	1.17569
2.85	0.981839	0.818493	1.17779
2.88	0.981511	0.816492	1.17988
2.91	0.981182	0.814496	1.18198
2.94	0.980854	0.812505	1.18408
2.97	0.980525	0.810519	1.18619
3	0.980197	0.808538	1.1883

## Sheet: Figure2d
Phenoage acceleration (per SD)	Point Estimation	Lower confidence limits	Upper confidence limits
-3	0.783821	0.704077	0.872598
-2.97	0.785662	0.70657	0.873608
-2.94	0.787508	0.709072	0.874619
-2.91	0.789357	0.711583	0.875632
-2.88	0.791211	0.714103	0.876645
-2.85	0.793069	0.716632	0.87766
-2.82	0.794932	0.71917	0.878676
-2.79	0.796799	0.721716	0.879693
-2.76	0.798671	0.724272	0.880711
-2.73	0.800546	0.726837	0.881731
-2.7	0.802427	0.729411	0.882752
-2.67	0.804311	0.731993	0.883774
-2.64	0.8062	0.734585	0.884797
-2.61	0.808094	0.737187	0.885822
-2.58	0.809992	0.739797	0.886847
-2.55	0.811894	0.742416	0.887874
-2.52	0.813801	0.745045	0.888902
-2.49	0.815713	0.747683	0.889932
-2.46	0.817628	0.75033	0.890962
-2.43	0.819549	0.752987	0.891994
-2.4	0.821474	0.755653	0.893027
-2.37	0.823403	0.758329	0.894062
-2.34	0.825337	0.761013	0.895097
-2.31	0.827275	0.763708	0.896134
-2.28	0.829218	0.766411	0.897172
-2.25	0.831166	0.769125	0.898212
-2.22	0.833118	0.771848	0.899252
-2.19	0.835075	0.77458	0.900294
-2.16	0.837036	0.777322	0.901338
-2.13	0.839002	0.780074	0.902382
-2.1	0.840973	0.782835	0.903428
-2.07	0.842948	0.785606	0.904475
-2.04	0.844928	0.788387	0.905523
-2.01	0.846912	0.791177	0.906573
-1.98	0.848901	0.793978	0.907624
-1.95	0.850895	0.796788	0.908676
-1.92	0.852894	0.799608	0.90973
-1.89	0.854897	0.802438	0.910785
-1.86	0.856905	0.805278	0.911842
-1.83	0.858917	0.808127	0.912899
-1.8	0.860935	0.810987	0.913958
-1.77	0.862957	0.813857	0.915019
-1.74	0.864983	0.816736	0.916081
-1.71	0.867015	0.819626	0.917144
-1.68	0.869051	0.822526	0.918209
-1.65	0.871092	0.825436	0.919275
-1.62	0.873138	0.828356	0.920342
-1.59	0.875189	0.831286	0.921411
-1.56	0.877245	0.834226	0.922482
-1.53	0.879305	0.837176	0.923554
-1.5	0.88137	0.840137	0.924627
-1.47	0.88344	0.843108	0.925702
-1.44	0.885515	0.846089	0.926779
-1.41	0.887595	0.84908	0.927857
-1.38	0.88968	0.852082	0.928937
-1.35	0.89177	0.855093	0.93002
-1.32	0.893866	0.858115	0.931107
-1.29	0.895969	0.861147	0.932199
-1.26	0.898078	0.864188	0.933297
-1.23	0.900195	0.867239	0.934403
-1.2	0.902319	0.8703	0.935517
-1.17	0.904452	0.87337	0.936641
-1.14	0.906594	0.876449	0.937775
-1.11	0.908745	0.879538	0.938922
-1.08	0.910906	0.882636	0.940081
-1.05	0.913077	0.885743	0.941255
-1.02	0.915259	0.888859	0.942444
-0.99	0.917453	0.891984	0.943649
-0.96	0.919658	0.895118	0.944872
-0.93	0.921876	0.89826	0.946114
-0.9	0.924108	0.901411	0.947376
-0.87	0.926352	0.90457	0.948658
-0.84	0.928611	0.907738	0.949963
-0.81	0.930884	0.910915	0.951292
-0.78	0.933173	0.914099	0.952645
-0.75	0.935478	0.917292	0.954024
-0.72	0.937798	0.920493	0.955429
-0.69	0.940136	0.923702	0.956863
-0.66	0.942492	0.92692	0.958325
-0.63	0.944865	0.930145	0.959818
-0.6	0.947257	0.933378	0.961342
-0.57	0.949669	0.93662	0.962899
-0.54	0.9521	0.93987	0.96449
-0.51	0.954552	0.943128	0.966115
-0.48	0.957025	0.946394	0.967776
-0.45	0.95952	0.949669	0.969474
-0.42	0.962038	0.952952	0.97121
-0.39	0.964578	0.956244	0.972985
-0.36	0.967142	0.959545	0.9748
-0.33	0.969731	0.962855	0.976656
-0.3	0.972344	0.966174	0.978553
-0.27	0.974983	0.969504	0.980494
-0.24	0.977649	0.972843	0.982478
-0.21	0.980341	0.976193	0.984507
-0.18	0.983062	0.979555	0.986581
-0.15	0.98581	0.982928	0.988702
-0.12	0.988588	0.986314	0.990868
-0.09	0.991396	0.989713	0.993082
-0.06	0.994234	0.993126	0.995343
-0.03	0.997102	0.996555	0.997649
-4.91274e-15	1	1	1
0.03	1.00293	1.00239	1.00346
0.06	1.00589	1.00483	1.00694
0.09	1.00887	1.00731	1.01044
0.12	1.01189	1.00982	1.01396
0.15	1.01493	1.01238	1.0175
0.18	1.01801	1.01497	1.02106
0.21	1.02111	1.01759	1.02464
0.24	1.02424	1.02025	1.02825
0.27	1.0274	1.02294	1.03188
0.3	1.03059	1.02567	1.03554
0.33	1.03381	1.02842	1.03923
0.36	1.03705	1.0312	1.04294
0.39	1.04033	1.034	1.04669
0.42	1.04363	1.03684	1.05046
0.45	1.04695	1.03969	1.05426
0.48	1.05031	1.04258	1.0581
0.51	1.05369	1.04548	1.06196
0.54	1.0571	1.0484	1.06586
0.57	1.06053	1.05134	1.0698
0.6	1.06399	1.0543	1.07377
0.63	1.06748	1.05728	1.07777
0.66	1.07099	1.06028	1.08181
0.69	1.07453	1.06329	1.08589
0.72	1.07809	1.06631	1.09
0.75	1.08168	1.06935	1.09415
0.78	1.0853	1.07241	1.09834
0.81	1.08893	1.07547	1.10257
0.84	1.0926	1.07855	1.10683
0.87	1.09628	1.08164	1.11113
0.9	1.1	1.08474	1.11547
0.93	1.10373	1.08785	1.11985
0.96	1.10749	1.09097	1.12426
0.99	1.11127	1.09409	1.12872
1.02	1.11508	1.09723	1.13321
1.05	1.1189	1.10038	1.13774
1.08	1.12275	1.10353	1.14231
1.11	1.12663	1.1067	1.14692
1.14	1.13052	1.10987	1.15156
1.17	1.13444	1.11304	1.15624
1.2	1.13837	1.11623	1.16095
1.23	1.14233	1.11942	1.16571
1.26	1.14631	1.12262	1.17049
1.29	1.15031	1.12583	1.17532
1.32	1.15433	1.12904	1.18017
1.35	1.15836	1.13226	1.18506
1.38	1.16242	1.13549	1.18999
1.41	1.1665	1.13873	1.19495
1.44	1.17059	1.14197	1.19994
1.47	1.17471	1.14522	1.20496
1.5	1.17884	1.14847	1.21001
1.53	1.18299	1.15173	1.21509
1.56	1.18716	1.155	1.2202
1.59	1.19134	1.15828	1.22535
1.62	1.19554	1.16156	1.23051
1.65	1.19976	1.16485	1.23571
1.68	1.20399	1.16815	1.24093
1.71	1.20824	1.17145	1.24618
1.74	1.2125	1.17476	1.25146
1.77	1.21678	1.17808	1.25675
1.8	1.22107	1.1814	1.26208
1.83	1.22538	1.18473	1.26742
1.86	1.2297	1.18807	1.27279
1.89	1.23404	1.19142	1.27819
1.92	1.2384	1.19478	1.28361
1.95	1.24277	1.19814	1.28905
1.98	1.24715	1.20151	1.29452
2.01	1.25155	1.20489	1.30002
2.04	1.25597	1.20828	1.30554
2.07	1.2604	1.21168	1.31108
2.1	1.26485	1.21508	1.31665
2.13	1.26931	1.21849	1.32224
2.16	1.27379	1.22192	1.32786
2.19	1.27828	1.22535	1.33351
2.22	1.28279	1.22879	1.33917
2.25	1.28732	1.23223	1.34487
2.28	1.29186	1.23569	1.35059
2.31	1.29642	1.23916	1.35633
2.34	1.30099	1.24263	1.3621
2.37	1.30558	1.24611	1.36789
2.4	1.31019	1.24961	1.37371
2.43	1.31481	1.25311	1.37956
2.46	1.31945	1.25662	1.38543
2.49	1.32411	1.26014	1.39132
2.52	1.32878	1.26367	1.39725
2.55	1.33347	1.26721	1.4032
2.58	1.33817	1.27075	1.40917
2.61	1.34289	1.27431	1.41517
2.64	1.34763	1.27788	1.4212
2.67	1.35239	1.28145	1.42725
2.7	1.35716	1.28504	1.43333
2.73	1.36195	1.28864	1.43943
2.76	1.36675	1.29224	1.44556
2.79	1.37158	1.29586	1.45172
2.82	1.37642	1.29948	1.45791
2.85	1.38127	1.30311	1.46412
2.88	1.38615	1.30676	1.47036
2.91	1.39104	1.31041	1.47662
2.94	1.39594	1.31408	1.48291
2.97	1.40087	1.31775	1.48923
3	1.40581	1.32143	1.49558

## Sheet: Figure2e
Phenoage acceleration (per SD)	Point Estimation	Lower confidence limits	Upper confidence limits
-3	0.681641	0.594873	0.781064
-2.97	0.68424	0.598042	0.782862
-2.94	0.686849	0.601227	0.784664
-2.91	0.689468	0.604429	0.786471
-2.88	0.692097	0.607649	0.788281
-2.85	0.694736	0.610885	0.790096
-2.82	0.697385	0.614139	0.791915
-2.79	0.700044	0.617409	0.793738
-2.76	0.702713	0.620698	0.795565
-2.73	0.705392	0.624004	0.797397
-2.7	0.708082	0.627327	0.799233
-2.67	0.710782	0.630668	0.801073
-2.64	0.713492	0.634027	0.802917
-2.61	0.716213	0.637403	0.804766
-2.58	0.718943	0.640798	0.806619
-2.55	0.721685	0.644211	0.808476
-2.52	0.724436	0.647641	0.810338
-2.49	0.727199	0.65109	0.812204
-2.46	0.729971	0.654558	0.814074
-2.43	0.732755	0.658044	0.815948
-2.4	0.735549	0.661548	0.817827
-2.37	0.738353	0.665071	0.819711
-2.34	0.741169	0.668612	0.821599
-2.31	0.743995	0.672173	0.823491
-2.28	0.746832	0.675752	0.825387
-2.25	0.749679	0.679351	0.827288
-2.22	0.752538	0.682968	0.829194
-2.19	0.755407	0.686605	0.831104
-2.16	0.758287	0.690261	0.833018
-2.13	0.761179	0.693936	0.834937
-2.1	0.764081	0.697631	0.83686
-2.07	0.766994	0.701345	0.838788
-2.04	0.769919	0.70508	0.840721
-2.01	0.772855	0.708834	0.842658
-1.98	0.775801	0.712608	0.844599
-1.95	0.778759	0.716401	0.846545
-1.92	0.781729	0.720215	0.848496
-1.89	0.78471	0.72405	0.850451
-1.86	0.787702	0.727904	0.852411
-1.83	0.790705	0.731779	0.854376
-1.8	0.79372	0.735674	0.856345
-1.77	0.796746	0.739591	0.858319
-1.74	0.799784	0.743527	0.860298
-1.71	0.802834	0.747485	0.862281
-1.68	0.805895	0.751463	0.864269
-1.65	0.808968	0.755463	0.866262
-1.62	0.812052	0.759483	0.86826
-1.59	0.815149	0.763525	0.870263
-1.56	0.818257	0.767588	0.87227
-1.53	0.821377	0.771672	0.874283
-1.5	0.824509	0.775778	0.8763
-1.47	0.827652	0.779906	0.878322
-1.44	0.830808	0.784055	0.880349
-1.41	0.833976	0.788226	0.882381
-1.38	0.837156	0.792419	0.884419
-1.35	0.840348	0.796633	0.886462
-1.32	0.843553	0.800868	0.888513
-1.29	0.84677	0.805123	0.890572
-1.26	0.85	0.809398	0.892639
-1.23	0.853243	0.813693	0.894716
-1.2	0.8565	0.818007	0.896804
-1.17	0.859769	0.822339	0.898903
-1.14	0.863052	0.82669	0.901015
-1.11	0.866349	0.831058	0.90314
-1.08	0.86966	0.835443	0.90528
-1.05	0.872985	0.839844	0.907435
-1.02	0.876325	0.844261	0.909606
-0.99	0.879679	0.848694	0.911795
-0.96	0.883047	0.853141	0.914002
-0.93	0.886431	0.857603	0.916228
-0.9	0.88983	0.862078	0.918475
-0.87	0.893244	0.866567	0.920743
-0.84	0.896674	0.871068	0.923033
-0.81	0.90012	0.875581	0.925346
-0.78	0.903582	0.880105	0.927684
-0.75	0.907059	0.884641	0.930046
-0.72	0.910554	0.889186	0.932435
-0.69	0.914065	0.893741	0.934851
-0.66	0.917593	0.898305	0.937295
-0.63	0.921139	0.902878	0.939769
-0.6	0.924701	0.907458	0.942272
-0.57	0.928282	0.912045	0.944807
-0.54	0.93188	0.91664	0.947373
-0.51	0.935496	0.92124	0.949973
-0.48	0.939131	0.925846	0.952606
-0.45	0.942784	0.930458	0.955275
-0.42	0.946457	0.935073	0.957979
-0.39	0.950148	0.939693	0.96072
-0.36	0.953859	0.944317	0.963498
-0.33	0.95759	0.948944	0.966314
-0.3	0.96134	0.953574	0.96917
-0.27	0.965111	0.958206	0.972065
-0.24	0.968902	0.962841	0.975001
-0.21	0.972714	0.967478	0.977978
-0.18	0.976547	0.972116	0.980997
-0.15	0.980401	0.976757	0.984058
-0.12	0.984277	0.9814	0.987162
-0.09	0.988174	0.986045	0.990308
-0.06	0.992094	0.990693	0.993498
-0.03	0.996036	0.995344	0.996729
-4.91274e-15	1	1	1
0.03	1.00399	1.00331	1.00466
0.06	1.00799	1.00666	1.00933
0.09	1.01203	1.01005	1.01401
0.12	1.01608	1.01347	1.0187
0.15	1.02015	1.01692	1.02339
0.18	1.02425	1.02041	1.02811
0.21	1.02837	1.02393	1.03283
0.24	1.03251	1.02748	1.03757
0.27	1.03668	1.03106	1.04233
0.3	1.04086	1.03467	1.0471
0.33	1.04507	1.0383	1.05189
0.36	1.0493	1.04196	1.05671
0.39	1.05356	1.04564	1.06154
0.42	1.05784	1.04934	1.0664
0.45	1.06213	1.05306	1.07129
0.48	1.06646	1.0568	1.0762
0.51	1.0708	1.06056	1.08113
0.54	1.07517	1.06434	1.0861
0.57	1.07956	1.06813	1.0911
0.6	1.08397	1.07194	1.09613
0.63	1.0884	1.07576	1.10119
0.66	1.09286	1.07959	1.10628
0.69	1.09734	1.08344	1.11141
0.72	1.10184	1.08729	1.11658
0.75	1.10636	1.09116	1.12178
0.78	1.11091	1.09503	1.12702
0.81	1.11548	1.09891	1.1323
0.84	1.12007	1.1028	1.13761
0.87	1.12469	1.1067	1.14297
0.9	1.12932	1.1106	1.14836
0.93	1.13398	1.11451	1.1538
0.96	1.13866	1.11842	1.15927
0.99	1.14337	1.12234	1.16479
1.02	1.1481	1.12627	1.17035
1.05	1.15285	1.13019	1.17595
1.08	1.15762	1.13413	1.1816
1.11	1.16241	1.13807	1.18728
1.14	1.16723	1.14201	1.19301
1.17	1.17207	1.14596	1.19878
1.2	1.17693	1.14991	1.20459
1.23	1.18182	1.15386	1.21045
1.26	1.18672	1.15783	1.21634
1.29	1.19165	1.16179	1.22228
1.32	1.19661	1.16576	1.22826
1.35	1.20158	1.16974	1.23429
1.38	1.20658	1.17372	1.24035
1.41	1.21159	1.17771	1.24646
1.44	1.21664	1.1817	1.2526
1.47	1.2217	1.1857	1.25879
1.5	1.22678	1.18971	1.26501
1.53	1.23189	1.19373	1.27128
1.56	1.23702	1.19775	1.27758
1.59	1.24217	1.20178	1.28393
1.62	1.24735	1.20582	1.29031
1.65	1.25254	1.20986	1.29673
1.68	1.25776	1.21392	1.30318
1.71	1.263	1.21799	1.30967
1.74	1.26826	1.22206	1.3162
1.77	1.27354	1.22615	1.32277
1.8	1.27885	1.23025	1.32937
1.83	1.28418	1.23436	1.336
1.86	1.28953	1.23848	1.34268
1.89	1.2949	1.24261	1.34938
1.92	1.30029	1.24675	1.35613
1.95	1.30571	1.25091	1.36291
1.98	1.31115	1.25508	1.36973
2.01	1.31661	1.25925	1.37658
2.04	1.32209	1.26344	1.38347
2.07	1.3276	1.26765	1.39039
2.1	1.33313	1.27186	1.39735
2.13	1.33869	1.27609	1.40435
2.16	1.34426	1.28033	1.41139
2.19	1.34986	1.28458	1.41846
2.22	1.35549	1.28885	1.42557
2.25	1.36113	1.29313	1.43271
2.28	1.3668	1.29742	1.4399
2.31	1.3725	1.30172	1.44712
2.34	1.37821	1.30604	1.45437
2.37	1.38395	1.31037	1.46167
2.4	1.38972	1.31472	1.469
2.43	1.39551	1.31907	1.47637
2.46	1.40132	1.32344	1.48378
2.49	1.40716	1.32783	1.49123
2.52	1.41302	1.33223	1.49872
2.55	1.41891	1.33664	1.50624
2.58	1.42482	1.34107	1.5138
2.61	1.43075	1.34551	1.5214
2.64	1.43671	1.34996	1.52905
2.67	1.4427	1.35443	1.53672
2.7	1.44871	1.35891	1.54444
2.73	1.45474	1.3634	1.5522
2.76	1.4608	1.36791	1.56
2.79	1.46689	1.37244	1.56784
2.82	1.473	1.37698	1.57572
2.85	1.47914	1.38153	1.58364
2.88	1.4853	1.3861	1.5916
2.91	1.49149	1.39068	1.5996
2.94	1.4977	1.39528	1.60764
2.97	1.50394	1.39989	1.61572
3	1.5102	1.40452	1.62384

## Sheet: Figure2f
Phenoage acceleration (per SD)	Point Estimation	Lower confidence limits	Upper confidence limits
-3	0.928671	0.803173	1.07378
-2.97	0.929226	0.804951	1.07269
-2.94	0.929781	0.806734	1.0716
-2.91	0.930337	0.80852	1.07051
-2.88	0.930893	0.81031	1.06942
-2.85	0.93145	0.812104	1.06833
-2.82	0.932006	0.813902	1.06725
-2.79	0.932563	0.815704	1.06616
-2.76	0.933121	0.81751	1.06508
-2.73	0.933678	0.81932	1.064
-2.7	0.934236	0.821134	1.06292
-2.67	0.934795	0.822951	1.06184
-2.64	0.935353	0.824773	1.06076
-2.61	0.935912	0.826599	1.05968
-2.58	0.936472	0.828428	1.05861
-2.55	0.937032	0.830262	1.05753
-2.52	0.937592	0.8321	1.05646
-2.49	0.938152	0.833941	1.05539
-2.46	0.938713	0.835787	1.05431
-2.43	0.939274	0.837636	1.05324
-2.4	0.939835	0.83949	1.05217
-2.37	0.940397	0.841348	1.05111
-2.34	0.940959	0.843209	1.05004
-2.31	0.941521	0.845075	1.04897
-2.28	0.942084	0.846945	1.04791
-2.25	0.942647	0.848819	1.04685
-2.22	0.94321	0.850696	1.04579
-2.19	0.943774	0.852578	1.04472
-2.16	0.944338	0.854464	1.04367
-2.13	0.944903	0.856354	1.04261
-2.1	0.945467	0.858248	1.04155
-2.07	0.946032	0.860146	1.04049
-2.04	0.946598	0.862048	1.03944
-2.01	0.947164	0.863954	1.03839
-1.98	0.94773	0.865865	1.03733
-1.95	0.948296	0.867779	1.03628
-1.92	0.948863	0.869697	1.03523
-1.89	0.94943	0.87162	1.03419
-1.86	0.949997	0.873546	1.03314
-1.83	0.950565	0.875476	1.03209
-1.8	0.951133	0.877411	1.03105
-1.77	0.951702	0.879349	1.03001
-1.74	0.952271	0.881292	1.02897
-1.71	0.95284	0.883239	1.02793
-1.68	0.953409	0.885189	1.02689
-1.65	0.953979	0.887144	1.02585
-1.62	0.954549	0.889102	1.02481
-1.59	0.95512	0.891065	1.02378
-1.56	0.95569	0.893031	1.02275
-1.53	0.956262	0.895002	1.02171
-1.5	0.956833	0.896976	1.02068
-1.47	0.957405	0.898954	1.01966
-1.44	0.957977	0.900936	1.01863
-1.41	0.95855	0.902922	1.01761
-1.38	0.959123	0.904911	1.01658
-1.35	0.959697	0.906905	1.01556
-1.32	0.960274	0.908901	1.01455
-1.29	0.960853	0.910901	1.01354
-1.26	0.961436	0.912905	1.01255
-1.23	0.962023	0.914912	1.01156
-1.2	0.962615	0.916921	1.01059
-1.17	0.963213	0.918934	1.00963
-1.14	0.963818	0.92095	1.00868
-1.11	0.964431	0.922968	1.00776
-1.08	0.965052	0.924989	1.00685
-1.05	0.965682	0.927013	1.00596
-1.02	0.966323	0.929039	1.0051
-0.99	0.966974	0.931068	1.00426
-0.96	0.967636	0.933099	1.00345
-0.93	0.968311	0.935133	1.00267
-0.9	0.969	0.937169	1.00191
-0.87	0.969702	0.939207	1.00119
-0.84	0.970419	0.941247	1.0005
-0.81	0.971152	0.943289	0.999839
-0.78	0.971902	0.945334	0.999217
-0.75	0.972669	0.947381	0.998632
-0.72	0.973454	0.94943	0.998086
-0.69	0.974258	0.951481	0.997581
-0.66	0.975082	0.953535	0.997117
-0.63	0.975927	0.955591	0.996696
-0.6	0.976793	0.95765	0.99632
-0.57	0.977682	0.959711	0.99599
-0.54	0.978594	0.961775	0.995707
-0.51	0.979531	0.963843	0.995474
-0.48	0.980492	0.965914	0.99529
-0.45	0.981479	0.967988	0.995158
-0.42	0.982493	0.970067	0.995078
-0.39	0.983535	0.97215	0.995053
-0.36	0.984605	0.974239	0.995082
-0.33	0.985705	0.976333	0.995167
-0.3	0.986835	0.978433	0.995309
-0.27	0.987996	0.98054	0.995509
-0.24	0.98919	0.982655	0.995768
-0.21	0.990416	0.984779	0.996086
-0.18	0.991677	0.986913	0.996464
-0.15	0.992973	0.989058	0.996903
-0.12	0.994304	0.991215	0.997403
-0.09	0.995672	0.993386	0.997964
-0.06	0.997078	0.995574	0.998585
-0.03	0.998521	0.997778	0.999265
-4.91274e-15	1	1	1
0.03	1.00152	1.00079	1.00224
0.06	1.00307	1.00163	1.00451
0.09	1.00465	1.00252	1.00679
0.12	1.00627	1.00345	1.0091
0.15	1.00793	1.00443	1.01144
0.18	1.00962	1.00546	1.0138
0.21	1.01134	1.00652	1.01619
0.24	1.0131	1.00761	1.01861
0.27	1.01488	1.00875	1.02106
0.3	1.0167	1.00991	1.02354
0.33	1.01856	1.01111	1.02606
0.36	1.02044	1.01234	1.02861
0.39	1.02235	1.01359	1.03119
0.42	1.0243	1.01487	1.03382
0.45	1.02627	1.01617	1.03648
0.48	1.02828	1.01749	1.03918
0.51	1.03031	1.01883	1.04192
0.54	1.03237	1.02019	1.0447
0.57	1.03446	1.02156	1.04752
0.6	1.03658	1.02295	1.05039
0.63	1.03872	1.02435	1.05329
0.66	1.04089	1.02577	1.05624
0.69	1.04309	1.02719	1.05923
0.72	1.04531	1.02863	1.06227
0.75	1.04756	1.03008	1.06535
0.78	1.04984	1.03153	1.06847
0.81	1.05213	1.03299	1.07164
0.84	1.05446	1.03445	1.07485
0.87	1.0568	1.03592	1.0781
0.9	1.05917	1.0374	1.08139
0.93	1.06156	1.03888	1.08473
0.96	1.06397	1.04036	1.08811
0.99	1.0664	1.04185	1.09154
1.02	1.06886	1.04334	1.095
1.05	1.07133	1.04483	1.0985
1.08	1.07383	1.04633	1.10205
1.11	1.07634	1.04782	1.10563
1.14	1.07887	1.04932	1.10926
1.17	1.08142	1.05082	1.11292
1.2	1.08399	1.05231	1.11662
1.23	1.08658	1.05381	1.12036
1.26	1.08918	1.05531	1.12413
1.29	1.0918	1.05681	1.12794
1.32	1.09443	1.05831	1.13178
1.35	1.09708	1.05981	1.13565
1.38	1.09974	1.06131	1.13956
1.41	1.10242	1.06281	1.1435
1.44	1.10511	1.06431	1.14747
1.47	1.10781	1.06581	1.15146
1.5	1.11052	1.06731	1.15549
1.53	1.11325	1.0688	1.15954
1.56	1.11598	1.0703	1.16361
1.59	1.11873	1.0718	1.16771
1.62	1.12148	1.0733	1.17184
1.65	1.12425	1.07479	1.17598
1.68	1.12702	1.07629	1.18014
1.71	1.1298	1.07778	1.18433
1.74	1.13259	1.07928	1.18853
1.77	1.13538	1.08078	1.19275
1.8	1.13818	1.08227	1.19699
1.83	1.14099	1.08377	1.20124
1.86	1.14381	1.08526	1.20551
1.89	1.14663	1.08676	1.2098
1.92	1.14946	1.08825	1.21411
1.95	1.15229	1.08975	1.21843
1.98	1.15514	1.09124	1.22277
2.01	1.15799	1.09274	1.22713
2.04	1.16084	1.09424	1.2315
2.07	1.16371	1.09574	1.23589
2.1	1.16658	1.09724	1.2403
2.13	1.16946	1.09874	1.24472
2.16	1.17234	1.10024	1.24917
2.19	1.17523	1.10174	1.25362
2.22	1.17813	1.10325	1.2581
2.25	1.18104	1.10475	1.26259
2.28	1.18395	1.10626	1.2671
2.31	1.18687	1.10776	1.27163
2.34	1.1898	1.10927	1.27618
2.37	1.19274	1.11078	1.28074
2.4	1.19568	1.11229	1.28532
2.43	1.19863	1.11381	1.28991
2.46	1.20159	1.11532	1.29453
2.49	1.20455	1.11683	1.29916
2.52	1.20752	1.11835	1.3038
2.55	1.2105	1.11987	1.30847
2.58	1.21349	1.12139	1.31315
2.61	1.21648	1.12291	1.31785
2.64	1.21948	1.12443	1.32257
2.67	1.22249	1.12596	1.3273
2.7	1.22551	1.12748	1.33206
2.73	1.22853	1.12901	1.33683
2.76	1.23156	1.13054	1.34161
2.79	1.2346	1.13207	1.34642
2.82	1.23765	1.1336	1.35124
2.85	1.2407	1.13513	1.35608
2.88	1.24376	1.13667	1.36094
2.91	1.24683	1.13821	1.36582
2.94	1.2499	1.13974	1.37071
2.97	1.25299	1.14129	1.37562
3	1.25608	1.14283	1.38055

## Sheet: Figure3
Biological ages	Point estimate	Lower confidence limits	Upper confidence limits	Outcome
KDM-BA acceleration (per SD)	1.0314	0.98195	1.08334	Suicidal ideation
Phenoage acceleration (per SD)	1.03276	0.99847	1.06823	Suicidal ideation
KDM-BA acceleration (per SD)	1.01106	0.99323	1.0292	Sleeping problems
Phenoage acceleration (per SD)	1.00836	0.99633	1.02054	Sleeping problems
KDM-BA acceleration (per SD)	1.05833	1.01319	1.10549	Psychomotor changes
Phenoage acceleration (per SD)	1.06654	1.03662	1.09731	Psychomotor changes
KDM-BA acceleration (per SD)	0.96119	0.93788	0.98507	Feelings of inadequacy
Phenoage acceleration (per SD)	0.99713	0.98116	1.01336	Feelings of inadequacy
KDM-BA acceleration (per SD)	1.0336	1.01549	1.05202	Fatigue
Phenoage acceleration (per SD)	1.0647	1.05199	1.07756	Fatigue
KDM-BA acceleration (per SD)	0.9791	0.95664	1.00209	Depressed mood
Phenoage acceleration (per SD)	1.0054	0.99019	1.02084	Depressed mood
KDM-BA acceleration (per SD)	0.97844	0.95466	1.0028	Cognitive problems
Phenoage acceleration (per SD)	1.01233	0.9957	1.02925	Cognitive problems
KDM-BA acceleration (per SD)	1.05327	1.02523	1.08208	Appetite changes
Phenoage acceleration (per SD)	1.07756	1.06007	1.09534	Appetite changes
KDM-BA acceleration (per SD)	1.00938	0.98516	1.03418	Anhedonia
Phenoage acceleration (per SD)	1.04049	1.02377	1.05748	Anhedonia
KDM-BA acceleration (per SD)	1.00338	0.98013	1.02717	Worrying control
Phenoage acceleration (per SD)	0.99222	0.97763	1.00702	Worrying control
KDM-BA acceleration (per SD)	1.03736	1.00628	1.0694	Restlessness
Phenoage acceleration (per SD)	1.00854	0.98878	1.02869	Restlessness
KDM-BA acceleration (per SD)	0.9849	0.96429	1.00594	Lack of relaxation
Phenoage acceleration (per SD)	0.98848	0.97492	1.00222	Lack of relaxation
KDM-BA acceleration (per SD)	1.00632	0.98588	1.02718	Irritability
Phenoage acceleration (per SD)	1.00527	0.99146	1.01928	Irritability
KDM-BA acceleration (per SD)	0.9851	0.96513	1.00549	Generalized worrying
Phenoage acceleration (per SD)	0.9807	0.96774	0.99383	Generalized worrying
KDM-BA acceleration (per SD)	1.02197	0.99453	1.05017	Foreboding
Phenoage acceleration (per SD)	0.98973	0.97299	1.00676	Foreboding
KDM-BA acceleration (per SD)	0.97379	0.95329	0.99473	Anxiety feeling
Phenoage acceleration (per SD)	0.98787	0.97432	1.00161	Anxiety feeling
KDM-BA acceleration (per SD)	1.08516	1.03921	1.13313	Odds of depression/anxiety disorders
Phenoage acceleration (per SD)	1.05901	1.0314	1.08735	Odds of depression/anxiety disorders
KDM-BA acceleration (per SD)	1.09796	1.04402	1.1547	Odds of depression
Phenoage acceleration (per SD)	1.10049	1.06735	1.13466	Odds of depression
KDM-BA acceleration (per SD)	1.0524	0.99214	1.11631	Odds of anxiety
Phenoage acceleration (per SD)	1.00303	0.96744	1.03994	Odds of anxiety
KDM-BA acceleration (per SD)	0.04101	-0.0045208	0.0865408	Total score (depression/anxiety)
Phenoage acceleration (per SD)	0.08487	0.053804	0.115936	Total score (depression/anxiety)
KDM-BA acceleration (per SD)	0.03359	0.007816	0.059364	PHQ-9 score (depression)
Phenoage acceleration (per SD)	0.08542	0.0678388	0.103001	PHQ-9 score (depression)
KDM-BA acceleration (per SD)	0.007387	-0.0172698	0.0320438	GAD-7 score (anxiety)
Phenoage acceleration (per SD)	-0.00054	-0.0173666	0.0162866	GAD-7 score (anxiety)

## Sheet: Figure4
KDM-BA acceleration								KDM-BA acceleration
Category	Point Estimation	Lower confidence limits	Upper confidence limits					Category	Point Estimation	Lower confidence limits	Upper confidence limits
Low & Q1	1	1	1	Odds of depression/anxiety disorders at baseline				Low & Q1	1	1	1	Risk of depression/anxiety disorders at follow-up
Low & Q2	1.186	1.132	1.244	Odds of depression/anxiety disorders at baseline				Low & Q2	1.136	1.041	1.24	Risk of depression/anxiety disorders at follow-up
Low & Q3	1.244	1.183	1.309	Odds of depression/anxiety disorders at baseline				Low & Q3	1.126	1.027	1.234	Risk of depression/anxiety disorders at follow-up
Low & Q4	1.357	1.29	1.427	Odds of depression/anxiety disorders at baseline				Low & Q4	1.18	1.075	1.295	Risk of depression/anxiety disorders at follow-up
High & Q1	1.774	1.698	1.853	Odds of depression/anxiety disorders at baseline				High & Q1	2.071	1.914	2.24	Risk of depression/anxiety disorders at follow-up
High & Q2	1.951	1.867	2.039	Odds of depression/anxiety disorders at baseline				High & Q2	2.181	2.016	2.36	Risk of depression/anxiety disorders at follow-up
High & Q3	2.082	1.985	2.184	Odds of depression/anxiety disorders at baseline				High & Q3	2.163	1.987	2.356	Risk of depression/anxiety disorders at follow-up
High & Q4	2.324	2.215	2.439	Odds of depression/anxiety disorders at baseline				High & Q4	2.201	2.018	2.401	Risk of depression/anxiety disorders at follow-up
PhenoAge Acceleration								PhenoAge Acceleration
Category	Point Estimation	Lower confidence limits	Upper confidence limits					Category	Point Estimation	Lower confidence limits	Upper confidence limits
Low & Q1	1	1	1	Odds of depression/anxiety disorders at baseline				Low & Q1	1	1	1	Risk of depression/anxiety disorders at follow-up
Low & Q2	1.042	0.996	1.089	Odds of depression/anxiety disorders at baseline				Low & Q2	1.047	0.968	1.132	Risk of depression/anxiety disorders at follow-up
Low & Q3	1.106	1.058	1.155	Odds of depression/anxiety disorders at baseline				Low & Q3	1.131	1.047	1.222	Risk of depression/anxiety disorders at follow-up
Low & Q4	1.319	1.263	1.376	Odds of depression/anxiety disorders at baseline				Low & Q4	1.324	1.227	1.428	Risk of depression/anxiety disorders at follow-up
High & Q1	1.682	1.614	1.753	Odds of depression/anxiety disorders at baseline				High & Q1	1.98	1.85	2.119	Risk of depression/anxiety disorders at follow-up
High & Q2	1.72	1.651	1.792	Odds of depression/anxiety disorders at baseline				High & Q2	1.995	1.863	2.137	Risk of depression/anxiety disorders at follow-up
High & Q3	1.881	1.806	1.959	Odds of depression/anxiety disorders at baseline				High & Q3	2.221	2.076	2.377	Risk of depression/anxiety disorders at follow-up
High & Q4	2.287	2.197	2.38	Odds of depression/anxiety disorders at baseline				High & Q4	2.483	2.321	2.656	Risk of depression/anxiety disorders at follow-up

[truncated: 1 more sheets: Figure S2]
